# Supplementary material for: Cesium activates the neurotransmitter receptor for glycine
Source: Front Mol Neurosci. 2023 May 22;16:1018530. doi: 10.3389/fnmol.2023.1018530 (PMC10239821; doi:10.3389/fnmol.2023.1018530)
Supplement: Supplementary file 1 [file Table_1.XLSX]

## Sheet: Fig. 1
5 mM alkali													5 mM Cs + 1 µM Stry
	a3L 185P	[pA]				a3L 185L	[pA]						a3L 185L	[pA]			[%]
	Li+	Na+	K+	Cs+		Li+	Na+	K+	Cs+				Cs+	Cs+Stry	Cs+		Cs+	Cs+Stry	Cs+
	8	0.38	-1.57	1.71		0	6.42	2.73	136.71				926	115	354		100	12.419	38.2289
	0	0.32	-10.76	-0.73		0	1.9	5.1	2.05				144	8	48		100	5.55556	33.3333
	11	-0.28	-0.69	3.42		10	8.7	8.7	383.04				147	18	220		100	12.2449	149.66
	0	7.16	0.4	1.75		11	31.86	57.45	207.37				139	11	161		100	7.91367	115.827
	21	-2.6	-3.55	6.18		0	2.46	3.65	751.09				110	3	93		100	2.72727	84.5455
	0	-4.24	0.52			0	4.45	2.54	1023.4				508	48	423		100	9.44882	83.2677
	0					31	5.73	5.95	300.2				201	0	162		100	0	80.597
	31					0			384.34				192	-2	161		100	-1.04167	83.8542
	0					16			121.81
	0					0			742.89
						0			63.56
						19			763.48
						0			371.86
						0			98.89
									554.88
Mean	7.1	0.123333	-2.60833	2.466		6.21429	8.78857	12.3029	393.705				295.875	25.125	202.75			6.15844
SEM	3.46875	1.59413	1.74099	1.14023		2.62946	3.94483	7.56765	79.9495				100.555	14.0159	44.8855			1.85189
ttest	0.837631	0.0822418	0.102822	0.0125043

## Sheet: Fig. 2
GlyR a3L Cs+ series																											Concentration-response curve Cs+
	a3L 185P	absolute [nA]					a3L 185L	absolute [nA]					a3L 185P	norm.					a3L 185L	norm.								a3L 185P						a3L 185L
	100 Gly	0.5 Cs	5 Cs	50 Cs	150 Cs		100 Gly	0.5 Cs	5 Cs	50 Cs	150 Cs		100 Gly	0.5 Cs	5 Cs	50 Cs	150 Cs		100 Gly	0.5 Cs	5 Cs	50 Cs	150 Cs					0.5 Cs	5 Cs	50 Cs	150 Cs			0.5 Cs	5 Cs	50 Cs	150 Cs
	0.631	0.006	0.006	0.084	0.669		3.413	0.038	0.648	1.36	2.577		0.46	0.009	0.009	0.134	1.061		1.363	0.011	0.19	0.399	0.755					0.00485746	0.00485746	0.0680044	0.541606			0.0105154	0.181629	0.381421	0.721737
	1.013	0.008	0.013	0.151	1.159		4.335	0.011	0.629	3.186	4.219		0.739	0.008	0.013	0.149	1.144		1.731	0.002	0.145	0.735	0.973					0.00647661	0.0105245	0.122246	0.938299			0.00191189	0.138612	0.702618	0.930133
	0.737	0.003	0.026	0.062	0.794		2.731	0.003	0.08	1.224	1.659		0.537	0.005	0.035	0.084	1.078		1.091	0.001	0.029	0.448	0.608					0.00242873	0.021049	0.0501937	0.642803			0.000955943	0.0277224	0.428263	0.581214
	1.491	0	0	0.239	0.986		2.008	0.012	0.096	0.908	1.6		1.088	0	0	0.161	0.662		0.802	0.006	0.048	0.452	0.797					0	0	0.193489	0.798242			0.00573566	0.0458853	0.432086	0.761887
	1.996	0.002	0.015	0.168	1.937		1.988	0.01	0.379	1.909	2.253		1.456	0.001	0.007	0.084	0.97		0.794	0.005	0.19	0.96	1.133					0.00161915	0.0121436	0.136009	1.56815			0.00477972	0.181629	0.917706	1.08308
	0.591	0.012	0.002	0.051	0.699		3.699	0.004	0.163	2.011	3.408		0.431	0.02	0.004	0.086	1.182		1.477	0.001	0.044	0.544	0.922					0.00971491	0.00161915	0.0412884	0.565894			0.000955943	0.0420615	0.520033	0.88138
	2.165	0.005	0.002	0.081	2.141		2.414	0.056	0.104	1.496	1.935		1.579	0.002	0.001	0.037	0.989		0.964	0.023	0.043	0.619	0.801					0.00404788	0.00161915	0.0655757	1.7333			0.0219867	0.0411056	0.591729	0.765711
	2.604	0.018	0.002	0.517	2.255		2.413	0.022	1.86	2.202	3.298		1.9	0.007	0.001	0.198	0.866		0.964	0.009	0.771	0.913	1.367					0.0145724	0.00161915	0.418551	1.82559			0.00860349	0.737032	0.872776	1.30677
	2.107	-0.001	0.008	0.169	2.048		2.336	0.026	0.08	1.319	2.379		1.537	0	0.004	0.08	0.972		0.933	0.011	0.034	0.564	1.018					-0.000809576	0.00647661	0.136818	1.65801			0.0105154	0.0325021	0.539152	0.97315
	1.048	0	0.01	0.067	1.164		2.549	0.008	0.169	2.095	2.433		0.765	0	0.009	0.064	1.11		1.018	0.003	0.066	0.822	0.954					0	0.00809576	0.0542416	0.942347			0.00286783	0.0630923	0.785786	0.91197
	1.305	0	0.006	0.172	1.317		3.413	0.013	0.179	1.967	3.155		0.952	0	0.004	0.132	1.009		1.363	0.004	0.052	0.576	0.924					0	0.00485746	0.139247	1.06621			0.00382377	0.0497091	0.550623	0.883292
	0.66	-0.001	0.004	0.025	0.676		3.129	0.006	0.112	2.392	3.348		0.481	-0.002	0.006	0.038	1.024		1.25	0.002	0.036	0.764	1.07					-0.000809576	0.0032383	0.0202394	0.547273			0.00191189	0.034414	0.730341	1.02286
	0.285	0	0.003	0.014	0.344		3.038	0.029	0.253	2.168	3.039		0.208	-0.001	0.011	0.051	1.21		1.214	0.009	0.083	0.714	1					0	0.00242873	0.0113341	0.278494			0.00860349	0.0793433	0.682544	0.955943
	0.719	0	0.006	0.142	0.894		2.388	0.013	0.234	2.294	2.812		0.525	0	0.008	0.197	1.243		0.954	0.005	0.098	0.96	1.177					0	0.00485746	0.11496	0.723761			0.00477972	0.0936825	0.917706	1.12515
	0.342	-0.001	0.001	0.028	0.392		1.948	0.041	0.914	1.878	2.795		0.25	-0.003	0.003	0.08	1.145		0.778	0.021	0.469	0.964	1.435					-0.000809576	0.000809576	0.0226681	0.317354			0.0200748	0.448337	0.92153	1.37178
	2.334	0.004	0.081	0.26	2.25		1.921	0.081	0.231	0.98	2.028		1.703	0.002	0.035	0.111	0.964		0.767	0.042	0.12	0.51	1.056					0.0032383	0.0655757	0.21049	1.82155			0.0401496	0.114713	0.487531	1.00948
	1.093	-0.004	0.007	0.616	1.328		2.712	0.707	0.889	1.998	2.939		0.797	-0.004	0.006	0.563	1.215		1.083	0.261	0.328	0.737	1.084					-0.0032383	0.00566703	0.498699	1.07512			0.249501	0.313549	0.70453	1.03624
	4.491	0.006	0.054	0.744	3.308		2.329	0.438	0.373	1.166	2.439		3.276	0.001	0.012	0.166	0.737		0.93	0.188	0.16	0.501	1.047					0.00485746	0.0437171	0.602325	2.67808			0.179717	0.152951	0.478928	1.00087
	1.803	0.007	0.017	0.646	1.237		1.134	0.14	0.074	0.453	1.768		1.316	0.004	0.01	0.358	0.686		0.453	0.124	0.066	0.4	1.559					0.00566703	0.0137628	0.522986	1.00145			0.118537	0.0630923	0.382377	1.49032
	1.848	0.008	0.021	0.126	1.278		1.708	0.078	0.124	0.797	1.842		1.348	0.004	0.011	0.068	0.692		0.682	0.045	0.073	0.467	1.079					0.00647661	0.0170011	0.102007	1.03464			0.0430175	0.0697839	0.446426	1.03146
	2.035	0.001	0.005	0.289	1.636		2.17	0.622	0.52	1.456	2.27		1.484	0.001	0.003	0.142	0.804		0.867	0.287	0.24	0.671	1.046					0.000809576	0.00404788	0.233968	1.32447			0.274356	0.229426	0.641438	0.999917
	0.988	0.044	0.008	0.101	0.729		1.65	0.115	0.305	0.945	2.166		0.721	0.045	0.008	0.103	0.738		0.659	0.07	0.185	0.573	1.312					0.0356213	0.00647661	0.0817672	0.590181			0.066916	0.17685	0.547756	1.2542
	0.556	0	0.001	0.05	0.508		2.153	0.04	0.225	1.123	2.029		0.406	0	0.003	0.089	0.912		0.86	0.019	0.105	0.522	0.943					0	0.000809576	0.0404788	0.411265			0.0181629	0.100374	0.499002	0.901455
	0.665	0	0.005	0.031	0.54								0.485	0	0.008	0.046	0.811											0	0.00404788	0.0250969	0.437171
	0.609	0.006	0.001	0.026	0.575								0.444	0.01	0.001	0.043	0.944											0.00485746	0.000809576	0.021049	0.465506
	2.082	0	0.008	0.182	1.866								1.519	0	0.004	0.087	0.896											0	0.00647661	0.147343	1.51067
	1.677	0.013	-0.001	0.283	1.245								1.223	0.008	-0.001	0.169	0.742											0.0105245	-0.000809576	0.22911	1.00792
	0.505	-0.001	0.01	0.037	0.611								0.368	-0.003	0.02	0.073	1.209											-0.000809576	0.00809576	0.0299543	0.494651
Mean	1.37071	0.00482143	0.0114643	0.191464	1.23521		2.50343	0.109261	0.375696	1.62291	2.53874		0.999929	0.00407143	0.00839286	0.128321	0.964821		0.99987	0.0499565	0.155435	0.64413	1.04609				Mean	0.00390331	0.00928121	0.155005	1			0.0477556	0.148587	0.615752	1
SEM	0.174022	0.00173743	0.00330083	0.0381393	0.135203		0.15355	0.0412302	0.0852434	0.134511	0.138467		0.126949	0.00179131	0.00166773	0.0205102	0.0342111		0.0613168	0.0174657	0.035703	0.0384806	0.0460353				SEM	0.00140658	0.00267227	0.0308767	0.109457			0.0166962	0.0341301	0.0367853	0.0440071
																											SD	0.00744293	0.0141403	0.163384	0.579195			0.0800721	0.163682	0.176416	0.211051
n	28						23						28						23								n	28						23

## Sheet: Fig. 3 + Supp Fig. 3
GlyR a3K Cs+ series
	a3K 185P	absolute [nA]						a3K 185L	absolute [nA]						a3K 185P	norm.						a3K 185L	norm.						a3K 185P	Concentration-response curve					a3K 185L	dose-response curve
	100 Gly	0.001 Cs	0.5 Cs	5 Cs	50 Cs	150 Cs		100 Gly	0.001 Cs	0.5 Cs	5 Cs	50 Cs	150 Cs		100 Gly	0.001 Cs	0.5 Cs	5 Cs	50 Cs	150 Cs		100 Gly	0.001 Cs	0.5 Cs	5 Cs	50 Cs	150 Cs		0.001 Cs	0.5 Cs	5 Cs	50 Cs	150 Cs		0.001 Cs	0.5 Cs	5 Cs	50 Cs	150 Cs
	0.961	0	0	0	0.035	0.83		5.985	0	0.133	2.506	1.704	4.762		0.728	0	0	0	0.036	0.864		2.036	0	0.022	0.419	0.285	0.796		0	0	0	0.028096	0.666277		0	0.0344381	0.648887	0.441222	1.23304
	0.861	0	0	0	0.028	1.082		3.789	0.092	0.191	0.627	6.767	6.792		0.652	0	0	0	0.033	1.257		1.289	0.024	0.05	0.165	1.786	1.793		0	0	0	0.0224768	0.868569		0.0238219	0.0494562	0.162351	1.7522	1.75867
	1.581	0	0	0	0.052	1.375		0.966	0	0.073	0.171	1.548	1.404		1.197	0	0	0	0.033	0.87		0.329	0	0.076	0.177	1.602	1.453		0	0	0	0.0417427	1.10377		0	0.0189021	0.0442776	0.400829	0.363542
	1.062	0	0	0	0.117	0.929		1.436	0	0.081	0.052	5.918	4.384		0.804	0	0	0	0.11	0.875		0.488	0	0.056	0.036	4.121	3.053		0	0	0	0.093921	0.745749		0	0.0209736	0.0134645	1.53237	1.13516
	1.276	0	0	0	0.157	0.777		4.548	0.195	0.572	0.88	2.463	3.465		0.966	0	0	0	0.123	0.609		1.547	0.043	0.126	0.193	0.542	0.762		0	0	0	0.126031	0.623732		0.050492	0.14811	0.227861	0.637752	0.897204
	1.899	0	0	0	0.095	2.125		1.796	0	0	1.448	1.4	1.589		1.438	0	0	0	0.05	1.119		0.611	0	0	0.806	0.78	0.885		0	0	0	0.0762607	1.70583		0	0	0.374935	0.362506	0.411445
	1.055	0	0	0	0.067	1.305		2.745	0	0.11	3.013	5.151	4.834		0.799	0	0	0	0.064	1.237		0.934	0	0.04	1.098	1.877	1.761		0	0	0	0.0537838	1.04758		0	0.0284827	0.780166	1.33376	1.25168
	2.31	0	0	0	0.19	1.885		2.763	0	0.205	2.018	4.478	4.192		1.749	0	0	0	0.082	0.816		0.94	0	0.074	0.73	1.621	1.517		0	0	0	0.152521	1.51317		0	0.0530813	0.522527	1.1595	1.08545
	1.372	0	0	0	0.58	0.829		2.734	0	0.099	2.055	4.241	4.017		1.039	0	0	0	0.423	0.604		0.93	0	0.036	0.752	1.551	1.469		0	0	0	0.465591	0.665475		0	0.0256344	0.532108	1.09814	1.04013
	1.198	0	0	0	0.114	1.495		2.949	0	0.119	1.534	5.23	3.37		0.907	0	0	0	0.095	1.248		1.003	0	0.04	0.52	1.773	1.143		0	0	0	0.0915128	1.2001		0	0.0308131	0.397204	1.35422	0.872605
	0.951	0	0	0	0.244	1.071		2.488	0	0.111	0.925	3.454	4.471		0.72	0	0	0	0.257	1.126		0.846	0	0.045	0.372	1.388	1.797		0	0	0	0.19587	0.859739		0	0.0287416	0.239513	0.894355	1.15769
								2.145	0	0.033	0.773	1.897	2.08									0.73	0	0.015	0.36	0.884	0.97								0	0.0085448	0.200155	0.491196	0.538581
								3.876	0	0.052	1.365	4.661	4.846									1.318	0	0.013	0.352	1.203	1.25								0	0.0134645	0.353444	1.20689	1.25479
Mean	1.32055	0	0	0	0.152636	1.24573		2.94	0.0220769	0.136846	1.33592	3.76246	3.862		0.999909	0	0	0	0.118727	0.965909		1.00008	0.00515385	0.0456154	0.46	1.49331	1.43454		0	0	0	0.122528	1		0.00571645	0.035434	0.345915	0.974226	1
SEM	0.135361	0	0	0	0.0472249	0.134435		0.374424	0.0160434	0.0395484	0.245711	0.501854	0.415005		0.102482	0	0	0	0.0360515	0.0735804		0.127358	0.00365121	0.00916833	0.0854022	0.260519	0.169673		0	0	0	0.0379095	0.107917		0.00415417	0.0102404	0.0636226	0.129947	0.107459
SD																													0	0	0	0.125731	0.357919		0.0149781	0.0369223	0.229395	0.468529	0.387447
GlyR a2A Cs+ series
	a2A 192P	absolute [nA]						a2A 192L	absolute [nA]						a2A 192P	norm.						a2A 192L	norm.						a2A 192P	Concentration-response curve						a2A 192L	dose-response curve
	100 Gly	0.001 Cs	0.5 Cs	5 Cs	50 Cs	150 Cs		100 Gly	0.001 Cs	0.5 Cs	5 Cs	50 Cs	150 Cs		100 Gly	0.001 Cs	0.5 Cs	5 Cs	50 Cs	150 Cs		100 Gly	0.001 Cs	0.5 Cs	5 Cs	50 Cs	150 Cs		0.001 Cs	0.5 Cs	5 Cs	50 Cs	150 Cs		0.001 Cs	0.5 Cs	5 Cs	50 Cs	150 Cs
	0.743	0	0	0	0.133	0.87		1.074	0	0.075	0.627	1.067	1.077		0.41	0	0	0	0.179	1.171		0.635	0	0.07	0.583	0.993	1.003		0	0	0	0.0776092	0.507669		0	0.0422824	0.353481	0.601538	0.607176
	0.668	0	0	0	0.414	0.753		0.325	0	0.003	0.268	0.59	0.284		0.368	0	0	0	0.62	1.127		0.192	0	0.008	0.824	1.814	0.873		0	0	0	0.241581	0.439396		0	0.0016913	0.151089	0.332622	0.16011
	0.615	0	0	0	0.232	0.856		1.611	0	1.408	1.469	1.479	1.472		0.339	0	0	0	0.378	1.393		0.953	0	0.874	0.911	0.918	0.913		0	0	0	0.135378	0.4995		0	0.793782	0.828172	0.83381	0.829863
	1.067	0	0	0	0.03	1.699		1.365	0	0.609	1.296	1.262	1.38		0.588	0	0	0	0.028	1.592		0.807	0	0.446	0.95	0.925	1.011		0	0	0	0.0175058	0.991414		0	0.343333	0.730641	0.711473	0.777997
	0.98	0	0	0	0.025	2.534		0.432	0	0	0.223	0.501	0.145		0.54	0	0	0	0.026	2.587		0.255	0	0	0.516	1.16	0.337		0	0	0	0.0145882	1.47866		0	0	0.12572	0.282447	0.0817461
	1.611	0	0	0	0.036	1.213		1.532	0	0.023	0.97	1.58	1.535		0.888	0	0	0	0.022	0.753		0.906	0	0.015	0.633	1.031	1.002		0	0	0	0.021007	0.707819		0	0.0129666	0.546853	0.89075	0.865381
	1.811	0	0	0	0.353	1.739		0.831	0	0.005	0.415	0.833	0.799		0.998	0	0	0	0.195	0.961		0.491	0	0.006	0.499	1.003	0.962		0	0	0	0.205985	1.01475		0	0.00281883	0.233963	0.469617	0.450449
	1.208	0	0	0	0.042	1.403		1.083	0	0.007	1.069	1.276	1.115		0.666	0	0	0	0.035	1.162		0.64	0	0.007	0.987	1.178	1.029		0	0	0	0.0245082	0.81869		0	0.00394636	0.602666	0.719365	0.628599
	1.723	0	0	0	0	1.269		0.8	0	0.577	0.702	1.139	1.056		0.95	0	0	0	0	0.737		0.473	0	0.721	0.878	1.423	1.32		0	0	0	0	0.740497		0	0.325293	0.395764	0.642129	0.595337
	1.163	0	0	0	0.104	0.926		3.665	0	0.343	1.721	2.358	3.808		0.641	0	0	0	0.089	0.796		2.167	0	0.094	0.47	0.644	1.039		0	0	0	0.0606869	0.540347		0	0.193372	0.970241	1.32936	2.14682
	0.997	0	0	0	0.47	0.584		2.044	0	0.095	1.383	1.547	3.696		0.55	0	0	0	0.471	0.586		1.208	0	0.046	0.677	0.757	1.809		0	0	0	0.274258	0.34078		0	0.0535578	0.779688	0.872146	2.08368
	3.523	0	0	0	0	4.158		3.977	0	0.175	2.899	4.402	3.654		1.942	0	0	0	0	1.18		2.351	0	0.044	0.729	1.107	0.919		0	0	0	0	2.42631		0	0.098659	1.63436	2.4817	2.06
	3.265	0	0	0	0.054	3.162		1.324	0	0.024	1.072	1.905	1.676		1.8	0	0	0	0.017	0.968		0.783	0	0.018	0.81	1.439	1.266		0	0	0	0.0315105	1.84512		0	0.0135304	0.604357	1.07397	0.944872
	1.661	0	0	0	0.42	2.151		3.616	0	0.015	2.327	3.423	3.136		0.915	0	0	0	0.253	1.295		2.138	0	0.004	0.644	0.947	0.867		0	0	0	0.245082	1.25517		0	0.00845649	1.31188	1.92977	1.76797
	2.32	0	0	0	0.157	1.83									1.279	0	0	0	0.068	0.789									0	0	0	0.0916139	1.06786
	1.56	0	0	0	0.459	0.984									0.86	0	0	0	0.294	0.631									0	0	0	0.267839	0.574191
	3.085	0	0	0	0.104	2.749									1.701	0	0	0	0.034	0.891									0	0	0	0.0606869	1.60412
	0.898	0	0	0	0	0.66									0.495	0	0	0	0	0.735									0	0	0	0	0.385128
	3.934	0	0	0	0.775	3.052									2.169	0	0	0	0.197	0.776									0	0	0	0.452234	1.78093
	1.718	0	0	0	0.534	1.263									0.947	0	0	0	0.311	0.735									0	0	0	0.311604	0.736996
	3.544	0	0	0	0.218	2.133									1.954	0	0	0	0.062	0.602									0	0	0	0.127209	1.24466
Mean	1.814	0	0	0	0.217143	1.71371		1.69136	0	0.239929	1.17436	1.66871	1.77379		1	0	0	0	0.156143	1.02224		0.999929	0	0.168071	0.722214	1.09564	1.025		0	0	0	0.126709	1		0	0.135264	0.662063	0.940764	1
SEM	0.228768	0	0	0	0.0481173	0.21071		0.322765	0	0.105993	0.204834	0.290186	0.338012		0.12613	0	0	0	0.0382404	0.0986994		0.190838	0	0.0779427	0.0463789	0.0804136	0.084851		0	0	0	0.0280778	0.122955		0	0.0597554	0.115479	0.163597	0.190559
SD																													0	0	0	0.128669	0.56345		0	0.223584	0.432081	0.612125	0.713008
GlyR a2B Cs+ series
	a2B 192P	absolute [nA]						a2B 192L	absolute [nA]						a2B 192P	norm.						a2B 192L	norm.						a2B 192P	Concentration-response curve					a2B 192L	dose-response curve
	100 Gly	0.001 Cs	0.5 Cs	5 Cs	50 Cs	150 Cs		100 Gly	0.001 Cs	0.5 Cs	5 Cs	50 Cs	150 Cs		100 Gly	0.001 Cs	0.5 Cs	5 Cs	50 Cs	150 Cs		100 Gly	0.001 Cs	0.5 Cs	5 Cs	50 Cs	150 Cs		0.001 Cs	0.5 Cs	5 Cs	50 Cs	150 Cs		0.001 Cs	0.5 Cs	5 Cs	50 Cs	150 Cs
	3.408	0	0	0	1.752	3.906		0.763	0	0.23	0.799	1.465	2.139		0.972	0	0	0	0.514	1.146		0.949	0	0.301	1.047	1.919	2.802		0	0	0	0.559185	1.24668		0	0.161366	0.560571	1.02783	1.5007
	1.86	0	0	0	1.596	3.226		1.907	0.254	0.203	1.132	1.988	2.371		0.53	0	0	0	0.858	1.735		2.37	0.133	0.106	0.593	1.042	1.244		0	0	0	0.509394	1.02964		0.178204	0.142423	0.7942	1.39476	1.66347
	7.156	0	0	0	2.671	5.27		1.003	0.3	0.879	2.742	3.436	3.262		2.04	0	0	0	0.373	0.736		1.247	0.299	0.877	2.732	3.425	3.251		0	0	0	0.852501	1.68202		0.210477	0.616698	1.92376	2.41066	2.28859
	3.003	0	0	0	2.059	2.658		0.543	0.187	0.661	0.938	0.999	0.907		0.856	0	0	0	0.686	0.885		0.675	0.345	1.217	1.727	1.839	1.67		0	0	0	0.65717	0.848352		0.131197	0.463751	0.658092	0.700889	0.636342
	2.162	0	0	0	1.688	1.722		0.706	0.2	0.424	0.878	1.187	1.436		0.616	0	0	0	0.781	0.797		0.878	0.282	0.6	1.243	1.68	2.032		0	0	0	0.538758	0.54961		0.140318	0.297474	0.615996	0.832788	1.00748
	6.051	0	0	0	3.486	5.179		0.436	0.174	0.327	0.749	0.903	1.106		1.725	0	0	0	0.576	0.856		0.542	0.399	0.75	1.718	2.071	2.536		0	0	0	1.11262	1.65298		0.122077	0.22942	0.525491	0.633536	0.775959
	3.82	0	0	0	1.46	2.625		0.597	0	0.134	0.26	0.399	0.463		1.089	0	0	0	0.382	0.687		0.742	0	0.225	0.436	0.669	0.775		0	0	0	0.465987	0.837819		0	0.0940131	0.182413	0.279935	0.324836
	3.82	0	0	0	1.509	0.644		0.641	0.119	0.174	0.419	0.585	0.669		1.089	0	0	0	0.395	0.168		0.798	0.185	0.271	0.653	0.911	1.043		0	0	0	0.481626	0.205545		0.0834892	0.122077	0.293966	0.41043	0.469364
	4.105	0	0	0	3.411	4.315		0.641	0	0.189	0.287	0.515	0.475		1.17	0	0	0	0.831	1.051		0.798	0	0.294	0.447	0.803	0.74		0	0	0	1.08869	1.37722		0	0.132601	0.201356	0.361319	0.333255
	3.073	0	0	0	1.028	2.979									0.876	0	0	0	0.335	0.969									0	0	0	0.328106	0.950805
	2.858	0.132	0	0	2.776	3.135									0.815	0.046	0	0	0.971	1.097									0.0421303	0	0	0.886014	1.0006
	4.389	0	0	0	1.496	4.281									1.251	0	0	0	0.341	0.975									0	0	0	0.477477	1.36636
	1.968	0	0	0	0.61	2.872									0.561	0	0	0	0.31	1.459									0	0	0	0.194693	0.916654
	2.369	0	0	0	1.491	2.085									0.675	0	0	0	0.629	0.88									0	0	0	0.475881	0.665468
	2.575	0	0	0	1.473	2.1									0.734	0	0	0	0.572	0.816									0	0	0	0.470136	0.670256
Mean	3.5078	0.0088	0	0	1.9004	3.13313		0.804111	0.137111	0.357889	0.911556	1.27522	1.42533		0.999933	0.00306667	0	0	0.570267	0.950467		0.999889	0.182556	0.515667	1.17733	1.59544	1.78811		0.00280869	0	0	0.606549	1		0.0961958	0.251091	0.639539	0.894684	1
SEM	0.384496	0.0088	0	0	0.214128	0.330951		0.147527	0.0381384	0.0851118	0.249923	0.317494	0.3238		0.109622	0.00306667	0	0	0.0559142	0.090825		0.183294	0.0525894	0.123144	0.256365	0.28881	0.306797		0.00280869	0	0	0.0683431	0.10563		0.0267576	0.0597136	0.175344	0.222751	0.227175
SD																													0.010878	0	0	0.264692	0.409101		0.0802727	0.179141	0.526032	0.668252	0.681526

## Sheet: Supp Fig. 1
GlyR a3L Li+ series
	a3L 185P	absolute [nA]						a3L 185L	absolute [nA]
	100 Gly	0.001 Li	0.5 Li	5 Li	50 Li	150 Li		100 Gly	0.001 Li	0.5 Li	5 Li	50 Li	150 Li
	1.634	0	0	0	0	0		1.553	0	0	0	0	0
	1.015	0	0	0	0	0		1.4608	0	0	0	0	0
	0.618	0	0	0	0	0		2.3602	0	0	0	0	0
	0.782	0	0	0	0	0		1.384	0	0	0	0	0
	2.093	0	0	0	0	0		2.169	0	0	0	0	0
	1.332	0	0	0	0	0		3.047	0	0	0	0	0
	0.965	0	0	0	0	0		3.644	0	0	0	0	0
	1.124	0	0	0	0	0		3.741	0	0	0	0	0
	1.014	0	0	0	0	0		2.449	0	0	0	0	0
	0.28	0	0	0	0	0		3.989	0	0	0	0	0
								3.361	0	0	0	0	0
								3.178	0	0	0	0	0
								3.709	0	0	0	0	0
								1.687	0	0	0	0	0
Mean	1.0857	0	0	0	0	0		2.69514	0	0	0	0	0
SEM	0.16201	0	0	0	0	0		0.251475	0	0	0	0	0
